# Supplementary material for: Machine-Learning Models Outperform Clinicians in Predicting Postnatal Growth Failure Among Very Low Birth Weight Infants
Source: Diagnostics (Basel). 2026 Apr 24;16(9):1282. doi: 10.3390/diagnostics16091282 (PMC13162809; doi:10.3390/diagnostics16091282)
Supplement: Supplementary file 1 [file diagnostics-16-01282-s001.zip]

Archive with 1 entries (1 files):
- diagnostics-4229981-supplementary.pdf
